# Supplementary material for: A 110 Year Sediment Record of Polycyclic Aromatic Hydrocarbons Related to Economic Development and Energy Consumption in Dongping Lake, North China
Source: Molecules. 2021 Nov 11;26(22):6828. doi: 10.3390/molecules26226828 (PMC8622884; doi:10.3390/molecules26226828)
Supplement: Supplementary file 1 [file molecules-26-06828-s001.zip]

Archive with 1 entries (1 files):
- molecules-1441512-supplementary.pdf
